# Supplementary material for: Impact of percutaneous coronary intervention with different guidance modalities in patients with coronary artery lesions: a network meta-analysis and systematic review
Source: Front Cardiovasc Med. 2025 Oct 9;12:1526188. doi: 10.3389/fcvm.2025.1526188 (PMC12546242; doi:10.3389/fcvm.2025.1526188)
Supplement: Supplementary Materials 1 — Search strategy. [file Datasheet1.zip]

Archive with 5 entries (4 files):
- Supplementary materials 1/
- Supplementary materials 1/20240128_1291-COCHRANE-5206 RCT.txt
- Supplementary materials 1/PubMedSearchHistory-3876.csv
- Supplementary materials 1/queries-embaes-4960.csv
- Supplementary materials 1/search-history-WOS 3188.xlsx
