# Supplementary material for: Impact of percutaneous coronary intervention with different guidance modalities in patients with coronary artery lesions: a network meta-analysis and systematic review
Source: Front Cardiovasc Med. 2025 Oct 9;12:1526188. doi: 10.3389/fcvm.2025.1526188 (PMC12546242; doi:10.3389/fcvm.2025.1526188)
Supplement: Supplementary Materials 1 — Search strategy. [file Datasheet1.zip › Supplementary materials 1/20240128_1291-COCHRANE-5206 RCT.txt]

Search Name:	1.29-1
Last Saved:	29/01/2024 00:41:30
Comment:
ID	Search
#1	MeSH descriptor: [Angiography] explode all trees
#2	(Angiography):ti,ab,kw OR (Angiographies):ti,ab,kw OR (Angiogram*):ti,ab,kw OR (Arteriography):ti,ab,kw OR (Arteriographies):ti,ab,kw
#3	(Angiography-guide):ti,ab,kw OR (Angio-guided):ti,ab,kw OR (Angio guided):ti,ab,kw OR (angiographical method):ti,ab,kw OR (angioradiology):ti,ab,kw
#4	(blood vessel radiography):ti,ab,kw OR (moving table angiography):ti,ab,kw OR (peripheral angiography):ti,ab,kw OR (peripheral vasculography):ti,ab,kw OR (rheoacroangiography):ti,ab,kw
#5	MeSH descriptor: [Ultrasonography, Interventional] explode all trees
#6	(Ultrasonography, Interventional):ti,ab,kw OR (intravascular ultrasound):ti,ab,kw OR (Ultrasound, Interventional):ti,ab,kw OR (Interventional Ultrasound):ti,ab,kw OR (Interventional Ultrasonography):ti,ab,kw
#7	(Ultrasonography, Intravascular):ti,ab,kw OR (Intravascular Ultrasonography):ti,ab,kw OR (IVUS):ti,ab,kw OR (Intra-vascular ultrasound):ti,ab,kw OR (Intravascular ultrasound):ti,ab,kw
#8	(IVUS-guide):ti,ab,kw OR (Ultrasound-guided):ti,ab,kw OR (coronary intravascular ultrasound):ti,ab,kw OR (intravascular ultrasound imaging):ti,ab,kw OR (ultrasound, intravascular):ti,ab,kw
#9	(intravascular ultrasound):ti,ab,kw
#10	MeSH descriptor: [Tomography, Optical Coherence] explode all trees
#11	(Tomography, Optical Coherence):ti,ab,kw OR (optical coherence tomography):ti,ab,kw OR (Coherence Tomography, Optical):ti,ab,kw OR (OCT):ti,ab,kw
#12	MeSH descriptor: [Fractional Flow Reserve, Myocardial] explode all trees
#13	(Fractional Flow Reserve, Myocardial):ti,ab,kw OR (fractional flow reserve):ti,ab,kw
#14	(OFDI):ti,ab,kw OR (Optical Frequency Domain Imaging):ti,ab,kw OR (quantitative flow ratio):ti,ab,kw OR (QFR):ti,ab,kw OR (instantaneous wave-free ratio):ti,ab,kw
#15	(iFR):ti,ab,kw
#16	#1 OR #2 OR #3 OR #4 OR #5 OR #6 OR #7 OR #8 OR #9 OR #10 OR #11 OR #12 OR #13 OR #14 OR #15
#17	MeSH descriptor: [Percutaneous Coronary Intervention] explode all trees
#18	(Percutaneous Coronary Intervention):ti,ab,kw OR (Coronary Intervention*, Percutaneous):ti,ab,kw OR (Intervention*, Percutaneous Coronary):ti,ab,kw OR (Percutaneous Coronary Interventions):ti,ab,kw OR (Percutaneous Coronary Revascularization*):ti,ab,kw
#19	(Coronary Revascularization*, Percutaneous):ti,ab,kw OR (Revascularization*, Percutaneous Coronary):ti,ab,kw
#20	#17 OR #18 OR #19
#21	#16 AND #20
#22	MeSH descriptor: [Percutaneous Coronary Intervention] explode all trees
#23	(Percutaneous Coronary Intervention):ti,ab,kw OR (Coronary Intervention*, Percutaneous):ti,ab,kw OR (Intervention*, Percutaneous Coronary):ti,ab,kw OR (Percutaneous Coronary Interventions):ti,ab,kw OR (Percutaneous Coronary Revascularization*):ti,ab,kw
#24	(Coronary Revascularization*, Percutaneous):ti,ab,kw OR (Revascularization*, Percutaneous Coronary):ti,ab,kw
#25	#22 OR #23 OR #24
#26	#21 AND #25 ---5206
