# Supplementary material for: Impact of percutaneous coronary intervention with different guidance modalities in patients with coronary artery lesions: a network meta-analysis and systematic review
Source: Front Cardiovasc Med. 2025 Oct 9;12:1526188. doi: 10.3389/fcvm.2025.1526188 (PMC12546242; doi:10.3389/fcvm.2025.1526188)
Supplement: Supplementary Materials 1 — Search strategy. [file Datasheet1.zip › Supplementary materials 1/PubMedSearchHistory-3876.csv]

Search number	Query	Sort By	Filters	Search Details	Results	Time
18	(("Randomized Controlled Trials as Topic"[Mesh]) OR (((((((((((Randomized Controlled Trials as Topic[Title/Abstract]) OR (Randomized Controlled Trial[Title/Abstract])) OR (Controlled Clinical Trial[Title/Abstract])) OR (RCT[Title/Abstract])) OR (Randomized[Title/Abstract])) OR (Randomly[Title/Abstract])) OR (controlled trial, randomized[Title/Abstract])) OR (randomised controlled study[Title/Abst…			("Randomized Controlled Trials as Topic"[MeSH Terms] OR ("Randomized Controlled Trials as Topic"[Title/Abstract] OR "randomized controlled trial"[Title/Abstract] OR "controlled clinical trial"[Title/Abstract] OR "RCT"[Title/Abstract] OR "Randomized"[Title/Abstract] OR "Randomly"[Title/Abstract] OR "controlled trial randomized"[Title/Abstract] OR "randomised controlled study"[Title/Abstract] OR "r…	3,876	09:16:48
17	("Randomized Controlled Trials as Topic"[Mesh]) OR (((((((((((Randomized Controlled Trials as Topic[Title/Abstract]) OR (Randomized Controlled Trial[Title/Abstract])) OR (Controlled Clinical Trial[Title/Abstract])) OR (RCT[Title/Abstract])) OR (Randomized[Title/Abstract])) OR (Randomly[Title/Abstract])) OR (controlled trial, randomized[Title/Abstract])) OR (randomised controlled study[Title/Abstr…			"Randomized Controlled Trials as Topic"[MeSH Terms] OR "Randomized Controlled Trials as Topic"[Title/Abstract] OR "randomized controlled trial"[Title/Abstract] OR "controlled clinical trial"[Title/Abstract] OR "RCT"[Title/Abstract] OR "Randomized"[Title/Abstract] OR "Randomly"[Title/Abstract] OR "controlled trial randomized"[Title/Abstract] OR "randomised controlled study"[Title/Abstract] OR "ran…	1,153,736	09:15:56
16	((((((((((Randomized Controlled Trials as Topic[Title/Abstract]) OR (Randomized Controlled Trial[Title/Abstract])) OR (Controlled Clinical Trial[Title/Abstract])) OR (RCT[Title/Abstract])) OR (Randomized[Title/Abstract])) OR (Randomly[Title/Abstract])) OR (controlled trial, randomized[Title/Abstract])) OR (randomised controlled study[Title/Abstract])) OR (randomised controlled trial[Title/Abstrac…			"randomized controlled trials as topic"[Title/Abstract] OR "randomized controlled trial"[Title/Abstract] OR "controlled clinical trial"[Title/Abstract] OR "RCT"[Title/Abstract] OR "Randomized"[Title/Abstract] OR "Randomly"[Title/Abstract] OR "controlled trial randomized"[Title/Abstract] OR "randomised controlled study"[Title/Abstract] OR "randomised controlled trial"[Title/Abstract] OR "randomize…	1,073,299	09:15:35
15	"Randomized Controlled Trials as Topic"[Mesh]	Most Recent		"Randomized Controlled Trials as Topic"[MeSH Terms]	170,228	09:08:44
14	((((((((("Angiography"[Mesh]) OR (((((((((((((((Angiography[Title/Abstract]) OR (Angiographies[Title/Abstract])) OR (Angiogram*[Title/Abstract])) OR (Arteriography[Title/Abstract])) OR (Arteriographies[Title/Abstract])) OR (Angiography-guide[Title/Abstract])) OR (Angio-guided[Title/Abstract])) OR (Angio guided[Title/Abstract])) OR (angiographical method[Title/Abstract])) OR (angioradiology[Title/…			("Angiography"[MeSH Terms] OR ("Angiography"[Title/Abstract] OR "Angiographies"[Title/Abstract] OR "angiogram*"[Title/Abstract] OR "Arteriography"[Title/Abstract] OR "Arteriographies"[Title/Abstract] OR "Angiography-guide"[Title/Abstract] OR "Angio-guided"[Title/Abstract] OR "Angio-guided"[Title/Abstract] OR "angiographical method"[Title/Abstract] OR "angioradiology"[Title/Abstract] OR (("blood v…	28,898	00:26:28
