# Supplementary material for: Impact of percutaneous coronary intervention with different guidance modalities in patients with coronary artery lesions: a network meta-analysis and systematic review
Source: Front Cardiovasc Med. 2025 Oct 9;12:1526188. doi: 10.3389/fcvm.2025.1526188 (PMC12546242; doi:10.3389/fcvm.2025.1526188)
Supplement: Supplementary Materials 1 — Search strategy. [file Datasheet1.zip › Supplementary materials 1/queries-embaes-4960.csv]

No.	Query	Results	Date
#18	#14 AND #17	4960	28 Jan 2024
#17	#15 OR #16	1684279	28 Jan 2024
#16	'randomized controlled trial':ab,ti OR 'randomized controlled trials as topic':ab,ti OR 'controlled clinical trial':ab,ti OR rct:ab,ti OR randomized:ab,ti OR randomly:ab,ti OR 'controlled trial, randomized':ab,ti OR 'randomised controlled study':ab,ti OR 'randomised controlled trial':ab,ti OR 'randomized controlled study':ab,ti OR 'trial, randomized controlled':ab,ti	1502793	28 Jan 2024
#15	'randomized controlled trial'/exp	806821	28 Jan 2024
#14	#12 AND #13	46821	28 Jan 2024
#13	#10 OR #11	137552	28 Jan 2024
#12	#1 OR #2 OR #3 OR #4 OR #5 OR #6 OR #7 OR #8 OR #9	753796	28 Jan 2024
#11	'percutaneous coronary intervention':ab,ti OR 'coronary intervention*, percutaneous':ab,ti OR 'intervention*, percutaneous coronary':ab,ti OR 'percutaneous coronary interventions':ab,ti OR 'percutaneous coronary revascularization*':ab,ti OR 'coronary revascularization*, percutaneous':ab,ti OR 'revascularization*, percutaneous coronary':ab,ti	74477	28 Jan 2024
#10	'percutaneous coronary intervention'/exp	130598	28 Jan 2024
#9	'optical frequency domain imaging':ab,ti OR ofdi:ab,ti OR 'quantitative flow ratio':ab,ti OR qfr:ab,ti OR 'instantaneous wave free ratio':ab,ti OR ifr:ab,ti	2680	28 Jan 2024
#8	'fractional flow reserve':ab,ti OR 'fractional flow reserve, myocardial':ab,ti	7043	28 Jan 2024
#7	'fractional flow reserve'/exp	9606	28 Jan 2024
#6	'optical coherence tomography':ab,ti OR 'tomography, optical coherence':ab,ti OR 'coherence tomography, optical':ab,ti OR oct:ab,ti	107843	28 Jan 2024
#5	'optical coherence tomography'/exp	96505	28 Jan 2024
#4	'ultrasonography, interventional':ab,ti OR 'ultrasound, interventional':ab,ti OR 'interventional ultrasound':ab,ti OR 'interventional ultrasonography':ab,ti OR 'ultrasonography, intravascular':ab,ti OR 'intravascular ultrasonography':ab,ti OR 'intra-vascular ultrasound':ab,ti OR ivus:ab,ti OR 'ivus guide':ab,ti OR 'ultrasound guided':ab,ti OR 'coronary intravascular ultrasound':ab,ti OR 'intravas…	66052	28 Jan 2024
#3	'interventional ultrasonography'/exp	6198	28 Jan 2024
#2	angiographies:ab,ti OR angiogram*:ab,ti OR arteriography:ab,ti OR arteriographies:ab,ti OR 'angiography guide':ab,ti OR 'angio guided':ab,ti OR 'angiographical method':ab,ti OR angiography:ab,ti OR 'blood vessel radiography':ab,ti OR 'moving table angiography':ab,ti OR 'peripheral angiography':ab,ti OR 'peripheral vasculography':ab,ti OR rheoacroangiography:ab,ti	305854	28 Jan 2024
#1	'angiography'/exp	530028	28 Jan 2024
