# Supplementary material for: Impact of percutaneous coronary intervention with different guidance modalities in patients with coronary artery lesions: a network meta-analysis and systematic review
Source: Front Cardiovasc Med. 2025 Oct 9;12:1526188. doi: 10.3389/fcvm.2025.1526188 (PMC12546242; doi:10.3389/fcvm.2025.1526188)
Supplement: Supplementary Materials 1 — Search strategy. [file Datasheet1.zip › Supplementary materials 1/search-history-WOS 3188.xlsx]

## Sheet: data
Entitlements	#	Search Query	Database	Results	Date Run
- WOS.IC: 1993 to 2024 - WOS.CCR: 1985 to 2024 - WOS.SCI: 1900 to 2024 - WOS.AHCI: 1975 to 2024 - WOS.BHCI: 2005 to 2024 - WOS.BSCI: 2005 to 2024 - WOS.ESCI: 2015 to 2024 - WOS.ISTP: 1990 to 2024 - WOS.SSCI: 1956 to 2024 - WOS.ISSHP: 1990 to 2024	402	Angiography (Topic) OR Angiographies (Topic) OR Angiogram* (Topic) OR Arteriography (Topic) OR Arteriographies (Topic) OR Angiography-guide (Topic) OR Angio-guided (Topic) OR Angio guided (Topic) OR angiographical method (Topic) OR angioradiology (Topic) OR blood vessel radiography (Topic) OR moving table angiography (Topic) OR peripheral angiography (Topic) OR peripheral vasculography (Topic) OR…	Web of Science Core Collection	366879	Mon Jan 29 2024 13:24:53 GMT+0800 (中国标准时间)
- WOS.IC: 1993 to 2024 - WOS.CCR: 1985 to 2024 - WOS.SCI: 1900 to 2024 - WOS.AHCI: 1975 to 2024 - WOS.BHCI: 2005 to 2024 - WOS.BSCI: 2005 to 2024 - WOS.ESCI: 2015 to 2024 - WOS.ISTP: 1990 to 2024 - WOS.SSCI: 1956 to 2024 - WOS.ISSHP: 1990 to 2024	403	Percutaneous Coronary Intervention (Topic) OR Coronary Intervention*, Percutaneous (Topic) OR Intervention*, Percutaneous Coronary (Topic) OR Percutaneous Coronary Interventions (Topic) OR Percutaneous Coronary Revascularization* (Topic) OR Coronary Revascularization*, Percutaneous (Topic) OR Revascularization*, Percutaneous Coronary (Topic)	Web of Science Core Collection	71030	Mon Jan 29 2024 13:27:57 GMT+0800 (中国标准时间)
- WOS.IC: 1993 to 2024 - WOS.CCR: 1985 to 2024 - WOS.SCI: 1900 to 2024 - WOS.AHCI: 1975 to 2024 - WOS.BHCI: 2005 to 2024 - WOS.BSCI: 2005 to 2024 - WOS.ESCI: 2015 to 2024 - WOS.ISTP: 1990 to 2024 - WOS.SSCI: 1956 to 2024 - WOS.ISSHP: 1990 to 2024	404	#402 AND #403	Web of Science Core Collection	15898	Mon Jan 29 2024 13:29:28 GMT+0800 (中国标准时间)
- WOS.IC: 1993 to 2024 - WOS.CCR: 1985 to 2024 - WOS.SCI: 1900 to 2024 - WOS.AHCI: 1975 to 2024 - WOS.BHCI: 2005 to 2024 - WOS.BSCI: 2005 to 2024 - WOS.ESCI: 2015 to 2024 - WOS.ISTP: 1990 to 2024 - WOS.SSCI: 1956 to 2024 - WOS.ISSHP: 1990 to 2024	405	Randomized Controlled Trials as Topic (Topic) OR Randomized Controlled Trial (Topic) OR Controlled Clinical Trial (Topic) OR RCT (Topic) OR Randomized (Topic) OR Randomly (Topic) OR controlled trial, randomized (Topic) OR randomised controlled study (Topic) OR randomised controlled trial (Topic) OR randomized controlled study (Topic) OR trial, randomized controlled (Topic)	Web of Science Core Collection	1639566	Mon Jan 29 2024 13:35:31 GMT+0800 (中国标准时间)
- WOS.IC: 1993 to 2024 - WOS.CCR: 1985 to 2024 - WOS.SCI: 1900 to 2024 - WOS.AHCI: 1975 to 2024 - WOS.BHCI: 2005 to 2024 - WOS.BSCI: 2005 to 2024 - WOS.ESCI: 2015 to 2024 - WOS.ISTP: 1990 to 2024 - WOS.SSCI: 1956 to 2024 - WOS.ISSHP: 1990 to 2024	407	#404 AND #405	Web of Science Core Collection	3188	Mon Jan 29 2024 13:36:17 GMT+0800 (中国标准时间)
