# Supplementary material for: Impact of percutaneous coronary intervention with different guidance modalities in patients with coronary artery lesions: a network meta-analysis and systematic review
Source: Front Cardiovasc Med. 2025 Oct 9;12:1526188. doi: 10.3389/fcvm.2025.1526188 (PMC12546242; doi:10.3389/fcvm.2025.1526188)
Supplement: Supplementary Materials 2 — Risk of bias [file Datasheet2.zip]

Archive with 3 entries (2 files):
- Supplementary materials 2/
- Supplementary materials 2/a.png
- Supplementary materials 2/b.png
